# Supplementary material for: Effects of Soaking Tempe in Vinegar on Metabolome and Sensory Profiles
Source: Metabolites. 2022 Jan 1;12(1):30. doi: 10.3390/metabo12010030 (PMC8781261; doi:10.3390/metabo12010030)
Supplement: Supplementary file 1 [file metabolites-12-00030-s001.zip]

Archive with 9 entries (9 files):
- Supplementary Fig Metabolites/Fig S1.tif
- Supplementary Fig Metabolites/Fig S2.tif
- Supplementary Fig Metabolites/Fig S3.tif
- Supplementary Fig Metabolites/Fig S4.tif
- Supplementary Fig Metabolites/Fig S5.tif
- Supplementary Table Metabolites/Table S1.xlsx
- Supplementary Table Metabolites/Table S2.xlsx
- Supplementary Table Metabolites/Table S3.xlsx
- Supplementary Table Metabolites/Table S4.xlsx
