# Supplementary material for: Effects of Soaking Tempe in Vinegar on Metabolome and Sensory Profiles
Source: Metabolites. 2022 Jan 1;12(1):30. doi: 10.3390/metabo12010030 (PMC8781261; doi:10.3390/metabo12010030)
Supplement: Supplementary file 1 [file metabolites-12-00030-s001.zip › Supplementary Table Metabolites/Table S1.xlsx]

## Sheet: Sheet1
	No.	Compound name	Average RT (min)	Average RI	Quant mass	MSI level
	1	Unknown_1	4.244	987.52	221	4
	2	Unknown_2	4.597	1023.29	207	4
	3	n-Propylamine	4.647	1027.72	174	1
	4	Unknown_3	4.76	1037.71	117	4
	5	2-Hydroxypyridine	4.776	1039.12	152	1
	6	Unknown_4	4.858	1046.41	117	4
	7	Oxalacetic acid+Pyruvate	4.914	1051.33	174	1
	8	Lactic acid	5.062	1064.4	147	1
	9	Alanine	5.545	1107.37	116	1
	10	Oxalate	5.845	1134.93	147	1
	11	Unknown_5	5.856	1135.99	130	4
	12	Unknown_6	5.967	1146.22	147	4
	13	Unknown_7	6.311	1177.78	144	4
	14	2-Aminobutyric acid	6.318	1178.47	130	1
	15	Unknown_8	6.363	1182.61	281	4
	16	Malonic acid	6.634	1208.07	147	1
	17	Unknown_9	6.767	1221.18	130	4
	18	Valine	6.791	1223.58	144	1
	19	Urea	6.939	1238.22	147	1
	20	Unknown_10	7.064	1250.54	147	4
	21	Unknown_11	7.087	1252.81	96	4
	22	Unknown_12	7.218	1265.7	110	4
	23	2-Aminoethanol	7.319	1275.77	174	1
	24	Leucine	7.358	1279.59	158	1
	25	Phosphate	7.385	1282.21	299	1
	26	Unknown_13	7.503	1293.87	129	4
	27	Isoleucine	7.581	1301.69	158	1
	28	Proline	7.624	1306.27	142	1
	29	Glycine	7.721	1316.63	174	1
	30	Glyceric acid	7.943	1340.3	147	1
	31	Uracil	8.003	1346.67	241	1
	32	Fumaric acid	8.019	1348.37	245	1
	33	Serine	8.223	1370.17	204	1
	34	Threonine	8.483	1397.9	218	1
	35	Unknown_14	8.519	1401.84	116	4
	36	Thymine	8.595	1410.52	255	1
	37	Unknown_15	8.746	1427.84	144	4
	38	b-Alanine	8.826	1437.02	174	1
	39	Malic acid	9.355	1497.6	147	1
	40	Unknown_16	9.451	1509.15	115	4
	41	Meso erythritol	9.571	1523.69	147	1
	42	Methionine	9.625	1530.36	176	1
	43	Aspartic acid	9.63	1530.89	232	1
	44	Pyroglutamic acid	9.657	1534.27	156	1
	45	4-Aminobutyric acid	9.719	1541.73	174	1
	46	Unknown_17	9.778	1548.92	155	4
	47	Pyrogallol	9.878	1561.19	147	1
	48	Unknown_18	9.938	1568.45	220	4
	49	3-Hydroxy-3-methylglutarate	10.301	1613.44	147	1
	50	Glutamic acid	10.423	1629.29	246	1
	51	Phenylalanine	10.524	1642.31	218	1
	52	Asparagine	10.843	1683.52	116	1
	53	Arabionose	10.854	1685.03	103	1
	54	Unknown_19	10.876	1687.83	290	4
	55	Ribose	10.972	1700.33	103	1
	56	Unknown_20	11.018	1706.59	173	4
	57	2-Aminoadipic acid	11.163	1726.33	260	1
	58	Xylitol	11.216	1733.59	217	1
	59	Arabitol	11.305	1745.63	217	1
	60	Putrescine	11.39	1757.36	174	1
	61	Unknown_21	11.44	1764.12	116	4
	62	Glutamine	11.599	1785.77	156	1
	63	O-Phosphoethanolamine	11.726	1803.35	299	1
	64	Ornithine	11.955	1836.24	142	2
	65	Isocitric acid+Citric acid	11.978	1839.48	273	1
	66	Homogentisate	12.045	1849.14	384	1
	67	Myristic acid	12.053	1850.29	117	1
	68	Unknown_22	12.064	1851.81	147	4
	69	Pinitol	12.161	1865.78	147	2
	70	Unknown_23	12.171	1867.3	174	4
	71	Adenine	12.297	1885.28	264	1
	72	3-Hydroxyanthranilic acid	12.303	1886.27	354	1
	73	Psicose+Tagatose	12.425	1903.85	103	1
	74	Sorbose	12.431	1904.88	218	1
	75	Fructose	12.491	1913.79	103	1
	76	Mannose	12.526	1919.19	319	1
	77	Glucono-1,5-lactone	12.563	1924.65	217	1
	78	Galactose	12.573	1926.14	319	1
	79	Glucose	12.613	1932.23	319	1
	80	Lysine	12.66	1939.37	174	1
	81	Histidine	12.67	1940.8	154	1
	82	Galactose+Glucose	12.749	1952.69	319	1
	83	Tyrosine	12.783	1957.88	218	1
	84	Sorbitol	12.897	1974.99	319	1
	85	Unknown_24	13.097	2005.42	217	4
	86	N-a-Acetyl ornithine	13.167	2016.51	174	1
	87	Unknown_25	13.19	2020.07	227	4
	88	Xanthine	13.314	2039.68	353	1
	89	Gluconic acid	13.334	2042.87	147	1
	90	Plamitic acid(16:0)	13.359	2046.85	117	1
	91	Glucarate	13.434	2058.77	204	1
	92	N-Acetyl glucosamine	13.804	2117.87	319	1
	93	Uric acid	13.854	2126.24	441	1
	94	Inositol	13.889	2131.98	217	1
	95	Unknown_26	14.192	2181.85	326	4
	96	Stearic acid(17:0)	14.561	2244.57	117	1
	97	Tryptophan	14.591	2249.69	202	1
	98	Unknown_27	15.171	2351.74	204	4
	99	Unknown_28	15.256	2366.95	217	4
	100	Fructose 6-phosphate	15.278	2370.83	387	1
	101	Saccharopine	15.837	2474.04	357	1
	102	Unknown_29	16.021	2508.67	318	4
	103	Unknown_30	16.024	2509.22	315	4
	104	Adenosine	16.835	2669.39	230	1
	105	Sucrose	17.008	2704.42	361	1
	106	b-Lactose	17.37	2779.81	204	1
	107	Trehalose	17.545	2816.75	361	1
	108	Maltose	17.55	2817.89	160	1
	109	Lactitol	17.643	2837.77	204	1
	110	Melibiose	18.125	2943.04	204	1
	111	Daidzein	18.264	2973.88	398	1
	112	Genistein	18.33	2988.6	471	1
	113	Unknown_31	18.425	3010.18	119	4
	114	Unknown_32	18.525	3033.1	204	4
	115	Raffinose	20.947	3500.52	361	1
