# Supplementary material for: Effects of Soaking Tempe in Vinegar on Metabolome and Sensory Profiles
Source: Metabolites. 2022 Jan 1;12(1):30. doi: 10.3390/metabo12010030 (PMC8781261; doi:10.3390/metabo12010030)
Supplement: Supplementary file 1 [file metabolites-12-00030-s001.zip › Supplementary Table Metabolites/Table S2.xlsx]

## Sheet: Sheet1
	Compound name	PC1	PC2
	2-Aminoadipic acid	0.111251	0.0842888
	2-Aminobutyric acid	0.119153	0.00612189
	2-Aminoethanol	0.107882	0.0979546
	2-Hydroxypyridine	0.0948885	-0.125071
	3-Hydroxy-3-methylglutarate	0.115629	0.0436792
	3-Hydroxyanthranilic acid	0.1171	-0.046526
	4-Aminobutyric acid	0.111383	0.0870558
	Adenine	0.117442	0.0509399
	Adenosine	0.117989	0.0368745
	Alanine	0.113868	0.071394
	Arabionose	0.09129	0.0885949
	Arabitol	-0.0167307	-0.0185507
	Asparagine	0.119397	0.0127304
	Aspartic acid	0.107106	0.0904442
	b-Alanine	0.117453	0.0299369
	b-Lactose	0.0400397	0.0514968
	Daidzein	0.0387413	-0.144559
	Fructose 6-phosphate	0.0982565	-0.0956011
	Fructose	-0.0940741	0.0808738
	Fumaric acid	0.113477	0.0755294
	Galactose	0.0174371	0.205638
	Galactose+Glucose	0.103485	0.0213879
	Genistein	0.0381734	-0.160969
	Glucarate	0.102268	-0.00137672
	Gluconic acid	-0.0800893	0.0520314
	Glucono-1,5-lactone	-0.0526163	0.0814631
	Glucose	0.101459	0.0184966
	Glutamic acid	0.107649	0.0905721
	Glutamine	0.100546	-0.118649
	Glyceric acid	0.116701	0.0529339
	Glycine	0.115669	0.0632151
	Histidine	0.118904	0.0122085
	Homogentisate	0.106673	0.100847
	Inositol	0.0398856	0.0623467
	Isocitric acid+Citric acid	0.110387	0.0896823
	Isoleucine	0.108974	0.0922514
	Lactic acid	0.046845	0.055777
	Lactitol	0.0782785	-0.0513179
	Leucine	0.103685	0.104178
	Lysine	0.120266	0.00800413
	Malic acid	0.115704	0.059501
	Malonic acid	-0.0684568	0.156124
	Maltose	0.109726	-0.0414208
	Mannose	0.113786	0.0118298
	Melibiose	0.102605	0.0926235
	Meso erythritol	0.108361	-0.0848659
	Methionine	0.106292	0.100169
	Myristic acid	0.0746097	-0.17338
	N-a-Acetyl ornithine	0.0323723	-0.221236
	N-Acetyl glucosamine	0.110205	0.0898054
	n-Propylamine	-0.023146	-0.0288336
	O-Phosphoethanolamine	0.119612	-0.00845888
	Ornithine	0.0565792	-0.202731
	Oxalacetic acid+Pyruvate	0.107215	-0.0498708
	Oxalate	0.0488651	-0.161012
	Phenylalanine	0.103364	0.103206
	Phosphate	0.0950168	-0.140355
	Pinitol	0.0888486	-0.00364856
	Plamitic acid(16:0)	0.0584958	-0.0115653
	Proline	0.113466	0.0633126
	Psicose+Tagatose	-0.0931397	0.0863125
	Putrescine	0.114644	0.0421549
	Pyrogallol	0.117954	-0.0303011
	Pyroglutamic acid	0.106597	-0.102292
	Raffinose	0.0912791	-0.0828948
	Ribose	0.0920108	-0.0266172
	Saccharopine	0.115095	0.00760532
	Serine	0.119054	0.00660174
	Sorbitol	0.0573512	0.185008
	Sorbose	-0.0780573	-0.0223337
	Stearic acid(17:0)	0.0738856	-0.098529
	Sucrose	0.0193285	-0.135499
	Threonine	0.118996	0.0308335
	Thymine	0.114756	-0.0636035
	Trehalose	0.114692	-0.0574231
	Tryptophan	0.10883	0.0932273
	Tyrosine	0.115487	0.0632281
	Unknown_1	-0.0548093	0.101332
	Unknown_2	-0.0491454	0.0957078
	Unknown_3	0.106348	0.0948749
	Unknown_4	0.103997	0.0880615
	Unknown_5	-0.0626809	0.10256
	Unknown_6	-0.00299234	0.0944071
	Unknown_7	-0.0602622	0.104452
	Unknown_8	0.0958694	-0.0365823
	Unknown_9	-0.0566303	0.105248
	Unknown_10	-0.0108009	0.0393845
	Unknown_11	0.00922927	0.0267223
	Unknown_12	-0.0860988	0.0559862
	Unknown_13	-0.0121771	0.0920822
	Unknown_14	0.102529	0.026246
	Unknown_15	0.0560653	-0.0662544
	Unknown_16	0.118967	0.0224974
	Unknown_17	0.0819305	-0.154704
	Unknown_18	0.112348	0.0789971
	Unknown_19	0.0289801	0.0417187
	Unknown_20	0.09086	-0.144237
	Unknown_21	0.11603	0.0279105
	Unknown_22	0.0773565	-0.175819
	Unknown_23	0.113374	0.0225347
	Unknown_24	0.0582328	-0.0270243
	Unknown_25	0.0774671	-0.170816
	Unknown_26	0.112837	-0.0409979
	Unknown_27	0.1191	0.0250884
	Unknown_28	0.083352	-0.159602
	Unknown_29	0.0303209	-0.220389
	Unknown_30	0.0306054	-0.217705
	Unknown_31	0.0387293	-0.109984
	Unknown_32	0.0225348	0.0158149
	Uracil	0.115631	0.0661068
	Urea	0.113375	0.0755236
	Uric acid	0.113531	0.0635482
	Valine	0.111378	0.0769583
	Xanthine	0.118449	0.0261408
	Xylitol	0.119547	0.00417824
