# Supplementary material for: Effects of Soaking Tempe in Vinegar on Metabolome and Sensory Profiles
Source: Metabolites. 2022 Jan 1;12(1):30. doi: 10.3390/metabo12010030 (PMC8781261; doi:10.3390/metabo12010030)
Supplement: Supplementary file 1 [file metabolites-12-00030-s001.zip › Supplementary Table Metabolites/Table S3.xlsx]

## Sheet: Sheet1
	Category	No	Attribute	Description
	Color	1	Golden-brown	Typical tempe color ranging from light golden brown to dark golden brown（テンペの色。金色のような茶色の強さ）
	色
	Texture	2	Compact	Compactness of bean (high score indicates extremely dense product such as fudge brownie)（豆のコンパクトさ。高いスコアは密度が高いことを意味する）
	質感	3	Crispy	Easy to break into crumbs or pieces associated with potato crisps（ポテトチップスのように簡単に砕ける度合い）
	Aroma	4	Beany	Aroma associated with cooked legumes（調理された豆のような匂い）
	香り	5	Specific tempe	Intensity of “tempe-specific” aroma（テンペ特有の匂い）
		6	Alcohol	Cold, pungent smell associated with alcohol and distilled spirits（アルコールや蒸留酒のような冷たく刺激のある匂い）
		7	Pleasant	Aroma with a good connotation（いい匂い）
		8	Yeast	A sour, fermented aromatic commonly associated with yeast（酵母のような酸味のある発酵の匂い）
		9	Ammonia	Pungent described as sharp sensation of nasal mucous membranes associated with vinegar （お酢のような鼻の粘膜を刺激するような匂い）
	Taste	10	Sweet	The fundamental taste factor associated with a sucrose solution（甘味。ショ糖溶液のような味覚）
	味	11	Sour	A fundamental taste factor of which citric acid in water is typical（酸味。クエン酸のような味覚）
		12	Saltiness	The fundamental taste factor associated with sodium chloride (salt) solution（塩味。塩化ナトリウムのような味覚）
		13	Bitter	A fundamental taste factor of which caffeine or quinine is typical（苦味。カフェインまたはキニーネのような味覚）
		14	Umami	The fundamental taste factor of monosodium glutamate is typical（旨味。グルタミン酸ナトリウムのような味覚）
		15	Astringent	The drying, puckering sensation on the tongue and other mouth surfaces（舌の表面にしわが寄るようなちくちくする感覚）
	Hedonic	16	Acceptability	Term to describe acceptance of tempe as an overall value concurrent with the all attributes（テンペとしての総合的な値）
	嗜好
