# Supplementary material for: Effects of Soaking Tempe in Vinegar on Metabolome and Sensory Profiles
Source: Metabolites. 2022 Jan 1;12(1):30. doi: 10.3390/metabo12010030 (PMC8781261; doi:10.3390/metabo12010030)
Supplement: Supplementary file 1 [file metabolites-12-00030-s001.zip › Supplementary Table Metabolites/Table S4.xlsx]

## Sheet: Sheet1
	Table S4 Profile of RATA panel
	Panelist	Nationality	Familiarity
	P1	JP	NF
	P2	JP	NF
	P3	JP	NF
	P4	JP	NF
	P5	JP	NF
	P6	JP	NF
	P7	JP	NF
	P8	JP	NF
	P9	JP	NF
	P10	JP	NF
	P11	JP	NF
	P12	JP	NF
	P13	JP	NF
	P14	JP	NF
	P15	JP	NF
	P16	JP	NF
	P17	ID	F
	P18	ID	F
	P19	ID	F
	P20	ID	F
	P21	ID	F
	P22	ID	F
	P23	TH	F
	P24	JP	F
	P25	MY	F
	P26	ID	F
	P27	JP	F
	Familiarity means familiarity with tempe sensory characteristics. The letter “NF” represents Not familiar while the letter “F” represents familiar.
